# Supplementary material for: Hypertriglyceridemia-associated acute pancreatitis: Response to continuous insulin infusion
Source: PLoS One. 2021 Nov 30;16(11):e0260495. doi: 10.1371/journal.pone.0260495 (PMC8631651; doi:10.1371/journal.pone.0260495)
Supplement: S1 Data — (XLSX) [file pone.0260495.s001.xlsx]

## Sheet: HTGP Database Revised 10-20-21
Assignedno	Ageyrs	Gender	Gendergroup1male2female	Race	Racegroup1AA2White3Hispanic4unknown	Alcohol1yes2no	Gallstones1yes2no	DM1yes2no	A1C	Weightkg	Htm	BMIkgm2	NPOstatus1yes2no	Totaldurationofhospitalstay	InitialTG0	TGpriortostartofinsulindripNPOstatus	DurationfrominitialTGtostartofinsulindrip	TG50	TotaltimesincestartinginsulindriptoTG50	TotalinsulinusedtillTG50	TGFinal	RESPONDER0No1YES	Responders_less36hr_vs36hrsplus	TotaltimesincestartinginsulindriptoTGgoal	TotalinsulindripusedtillgoalTG	DailyInsulinPerKgWtPerDay	thyroid_issue	Fibrate_use	fibratedose_sinceinsulinstart_inhrs	Statin_use	statindose_sinceinsulinstart_inhrs	ReasonToStopInsulinDrip	ReasonForPlasmapheresis
75	29	female	2	AA	1	2	2	1	14	59.6	1.64	22.2	1	64	1071	1071	0	305	24	111	305	1	0	24	111	1.86	0	0		0		Reached TG < 1000
1	50	female	2	AA	1	1	2	1	10.7	83.6	1.6256	31.6358	1	261	2437	2437	1	847	7	47.3	847	1	0	7	47.3	1.95429	0	1	18	0		Reached TG < 1000
17	25	male	1	AA	1	1	2	1	10.5	99	1.7	34	1	85	1018	1018	0	547	24	100	547	1	0	24	100	1.01	0	0		1	42	Reached TG < 1000
71	45	male	1	AA	1	2	2	1	16	133	1.9	36.8421	1	143	2849	2849	6	868	15	177	868	1	0	15	177	2.128	0	1	3	1	100	Reached TG < 1000
15	43	male	1	AA	1	1	2	1	11.5	83	1.7	29	1	122	7452	7452	5	2716	6	56	752	1	0	32	235	2.1225	0	1	12	1	72	Reached TG < 1000
103	55	male	1	AA	1	1	2	1	10.3	101	1.8	31.2	1	122	5597	3028	12	2040	8	29.5	1091	1	1	58	94	0.384828	0	0		1	22	Endocrine recommended as TG close to 1000
8	45	male	1	AA	1	1	2	1	8.6	73.5	1.7	25.4	1	320	3869	3869	3	1804	23	143	1849	0	1	78	453	1.89538	2	1	123	0			poor response to insulin drip
178	27	male	1	AA	1	2	2	1	14.1	107.7	1.95	28.3	1	142	7035	7035	0	2644	35	219	1191	1	1	108	407	0.84	0	1	42	0		Endocrine recommended as pt was clinically better
77	31	male	1	AA	1	1	2	1	18	77	1.77	24.5779	1	100	6054	6054	0	3025	7	36	423	1	1	41	165	1.25268	0	1	46	1	51	Reached TG < 1000
74	50	male	1	AA	1	1	2	1	8.8	137	1.68	48.5402	1	137	3137	3137	2	1470	10	115.5	963	1	1	55	640	2.03782	0	1	27	1	97	Reached TG < 1000
51	56	male	1	AA	1	2	2	1	16.5	85.7	1.83	25.5905	1	141	3489	3489	0	1709	15	119.02	922	1	1	75	469.12	1.7504	0	1	41	0		Reached TG < 1000
37	63	male	1	AA	1	1	2	1	17.8	79	1.68	27.9904	1	112	3415	3415	0	1417	40	165	957	1	1	64	285	1.35375	0	1	23	0		Reached TG < 1000
58	24	male	1	AA	1	1	2	1	15.1	127	1.75	41.4694	1	113	3810	3810	1	1482	38	230	918	1	1	60	252	0.792	0	1	6	0		Reached TG < 1000
227	33	female	2	AA	1	2	2	1	8.4	83	1.6	32.4	1	198	2193	2193	0	934	47	516	934	1	1	47	516	3.17617		1	28	0		Reached TG < 1000
2	56	male	1	AA	1	1	2	2	6	70.2	1.7	24.2907	1	82	4515	4515	6	1345	6	6.46	336	1	0	19	19.91	0.353684	0	1	0.65	0		Reached TG < 1000
25	27	male	1	White	2	1	2	1	7.2	158.2	1.778	50.043	1	69	1770	1770	5	934	17	36.5	934	1	0	17	36.5	0.324706	0	1	38	0		Reached TG < 1000
38	32	male	1	White	2	1	2	1		59	1.57	23.9361	1	81	3874	3874	0	1807	15	101	679	1	0	34	211	2.52706	0	1	19	0		Reached TG < 1000
218	50	male	1	White	2	2	2	1	12.1	97.6	1.6	38	1	96	3170	3170	6	1498	27	119	1040	1	1	76	121	0.391579	0	1	16	1	18	Endocrine recommended as pt was clinically better
83	28	female	2	White	2	2	2	1	11.8	61.3	1.52	26	1	169	8415	3041	17	3041	0	0	1464	0	1	115	295	1.00383	2	1	0	0			no response to drip
125	51	female	2	White	2	2	2	1	13	92.5	1.54	39	1	144	3245	3245	2	1717	123	612	1717	0	1	123	612	1.29171	0	1	13	1	20	Poor response to drip, likely hereditary, hence Endocrine asked team to transition as pt was aymptomatic
76	44	male	1	White	2	1	2	1	13.8	68.9	1.75	22.498	1	126	3992	3992	0	1378	24	86	821	1	1	47	147	1.08766	0	1	7	0		Reached TG < 1000
50	53	male	1	White	2	2	2	1	7.6	130.6	1.7526	42.5185	1	91	7402	7402	6	2694	13	83.38	634	1	1	38	284.56	1.37684	0	0		0		Reached TG < 1000
98	46	male	1	White	2	1	2	2	5.4	80.2	1.62	30.4	1	63	3341	2974	44	1453	6	15	1453	0	0	6	15	0.76	0	1	36	0		Not documented
30	34	male	1	White	2	1	2	2	5.6	86	1.78	27	1	276	1531	1531	0	692	15	56	692	1	0	15	56	1.04	0	1	30	0		Reached TG < 1000
47	56	male	1	White	2	1	2	2	5.7	79.38	1.7526	25.8432	1	103	2320	2320	4	1367	5	37.57	979	1	0	14	65.4	1.40571	0	1	9	0		Reached TG < 1000
59	35	male	1	White	2	1	2	2	5.5	98	1.88	27.7275	1	163	1243	1243	8	520	18	18	520	1	0	18	18	0.24	0	1	30	0		Reached TG < 1000
26	39	male	1	White	2	1	2	2	6.4	86.7	1.7526	28.2263	1	97	2142	2142	6	820	12	20.52	820	1	0	12	20.52	0.48	0	1	22	0		Reached TG < 1000
29	38	male	1	White	2	1	2	2	4.9	71	1.8288	21.2288	1	39	2064	2064	1	990	8	29.34	990	1	0	8	29.34	1.23	0	1	4	0		Reached TG < 1000
78	61	female	2	White	2	2	2	2	5.3	61.7	1.651	22.6355	1	74	5008	5008	4	2284	10	41.67	946	1	0	24	85.06	1.38	0	1	30	1	18	Reached TG < 1000
21	39	male	1	White	2	1	2	2	5.7	113.6	1.7018	39.2249	1	206	5290	5290	7	1549	16	68.27	989	1	1	62	142.67	0.487742	0	1	81	0		Reached TG < 1000
79	29	male	1	Hispanic	3	1	2	1	12.9	91.5	1.7335	30.449	1	266	1965	1965	0	974	12	106.49	974	1	0	12	106.49	2.32	0	1	238	0		Reached TG < 1000
42	42	male	1	Hispanic	3	1	2	1	6.7	78.6	1.6256	29.7437	1	148	7070	2549	5	2549	3	31.62	934	1	0	30	140.55	1.432	0	1	70	0		Reached TG < 1000
56	31	male	1	Hispanic	3	1	2	1	12.1	102	1.82	30.7934	1	88	2949	1193	21	712	6	70	712	1	0	6	70	2.76	0	1	24	0		Reached TG < 1000
19	32	male	1	Hispanic	3	2	2	1	13.6	94.5	1.625	35.787	1	95	3992	3992	7	1146	23	366.08	546	1	0	30	451.8	3.824	0	1	5	0		Reached TG < 1000
57	42	male	1	Hispanic	3	1	2	1	7.2	108	1.7	37.3702	1	975	4709	2434	7	808	25	252	808	1	0	25	252	2.2368	0	1	87	0		Reached TG < 1000
49	45	male	1	Hispanic	3	2	2	1	11.9	67.9	1.651	24.9101	1	118	1376	1376	0	323	16	249.37	323	1	0	16	249.37	5.505	0	0		1	80	Reached TG < 1000
61	37	male	1	Hispanic	3	1	2	1	11.4	74	1.68	26.2188	1	123	5246	5246	0	2096	11	57	963	1	0	19	87	1.49053	0	1	36	0		Reached TG < 1000
11	37	male	1	Hispanic	3	1	2	1	6.7	94	1.72	31.7739	1	51	1578	1578	5	588	6	41.3	588	1	0	6	41.3	1.76	0	1	16	1	25	Reached TG < 1000
62	23	male	1	Hispanic	3	1	2	1	10.8	96	1.65	35.2617	1	124	2726	2726	0	1239	14	81	648	1	0	30	171	1.424	0	1	46	0		Reached TG < 1000
18	41	male	1	Hispanic	3	1	2	1	10.3	107	1.73	35	1	125	3427	3427	4	980	23	79	980	1	0	23	79	0.772174	0	1	29	0		Reached TG < 1000
72	48	male	1	Hispanic	3	1	2	1	9.6	82	1.61	31.6346	1	116	2862	2862	2	1084	16	99	831	1	0	28	175	1.82571	0	1	33	1	93	Reached TG < 1000
28	44	female	2	Hispanic	3	2	2	1	8.6	82	1.601	31.9912	1	106	3987	3987	7	1380	16	133.79	510	1	0	25	176.79	2.0736	0	1	9	0		Reached TG < 1000
20	36	male	1	Hispanic	3	2	2	1	8.4	79.9	1.6	31.2109	1	338	7141	7141	5	1281	19	172.19	820	1	0	28	224.93	2.41714	0	1	66	0		Reached TG < 1000
32	40	female	2	Hispanic	3	2	2	1		77	1.68	27	1	113	2375	2375	0	414	4	17.5	414	1	0	4	17.5	1.38	0	1	36	1	73	Reached TG < 1000
73	40	female	2	Hispanic	3	2	2	1		77	1.68	27	1	113	1100	1100	0	578	3	18	578	1	0	3	18	1.84	0	1	29	1	85	Reached TG < 1000
84	42	female	2	Hispanic	3	2	2	1	10.7	81.9	1.54	34.5336	1	179	3400	3400	2	1261	21	73.97	521	1	1	47	200.55	1.25106	0	1	75	0		Reached TG < 1000
3	39	female	2	Hispanic	3	2	2	1	9.1	88	1.575	35.4749	1	226	9790	9790	2	3622	14	98	530	1	1	38	242.9	1.74316	0	1	72	0		Reached TG < 1000
39	26	male	1	Hispanic	3	1	2	1	9.7	175	1.78	55.2329	1	167	4793	4793	0	1624	25	105	932	1	1	49	260	0.729796	0	1	125	0		Reached TG < 1000
40	34	male	1	Hispanic	3	1	2	1	6.7	106	1.78	33.4554	1	175	4571	4571	4	1877	15	37	754	1	1	38	120	0.713684	0	1	50	0		Reached TG < 1000
6	20	male	1	Hispanic	3	2	2	1	12.4	122.6	1.59	48.4949	1	259	5832	5832	0	1920	27	262.07	992	1	1	54	469.96	1.70222	0	1	4	0		Reached TG < 1000
46	20	male	1	Hispanic	3	2	2	1	12.4	122.6	1.59	48.4949	1	283	5832	5832	0	2960	13	152	992	1	1	54	470	1.70222	0	1	4	0		Reached TG < 1000
48	35	female	2	Hispanic	3	2	2	1	12.3	79.38	1.6764	28.2459	1	129	3058	3058	7	635	40	138.83	635	1	1	40	138.83	1.05	0	1	26	1	32	Reached TG < 1000
22	48	male	1	Hispanic	3	2	2	1	8.2	83.91	1.7018	28.9732	1	120	4836	4836	3	2296	14	85.63	509	1	1	50	231	1.32	0	1	30	0		Reached TG < 1000
80	40	female	2	Hispanic	3	2	2	1	6.6	81.3	1.6764	28.9291	1	143	11155	9073	12	2856	15	101.93	882	1	1	75	410.38	1.616	0	1	88	0		Reached TG < 1000
41	30	male	1	Hispanic	3	1	2	1	13.07	78.9	1.6764	28.0751	1	181	9709	2274	5	2274	2	0	898	1	1	56	468.65	2.54571	0	1	20	1	128	Reached TG < 1000
5	29	male	1	Hispanic	3	2	2	1	14.8	71.8	1.61	27.6995	1	146	13358	13358	3	3596	3	19.5	671	1	1	40	273.77	2.286	0	1	45	0		Reached TG < 1000
63	42	male	1	Hispanic	3	1	2	1	12.1	107	1.65	39.3021	1	134	4919	3471	7	2247	9	80	845	1	1	61	303	1.11344	0	1	39	0		Reached TG < 1000
64	42	male	1	Hispanic	3	2	2	1	10.4	115	1.8	35.4938	1	154	4252	4252	3	1797	14	81	659	1	1	40	260	1.356	0	1	90	0		Reached TG < 1000
70	25	male	1	Hispanic	3	1	2	1	12.2	55	1.55	22.8928	1	109	6439	6439	0	1208	27	101	790	1	1	65	258	1.73169	0	1	30	1	25	Reached TG < 1000
4	43	female	2	Hispanic	3	2	2	1	11.3	80.3	1.575	32.3709	1	126	2492	2492	3	1092	41	230.62	962	1	1	46	254.14	1.6487	0	1	17	1	52	Reached TG < 1000
23	42	female	2	Hispanic	3	2	2	1	8.5	85	1.6764	30.2457	1	171	3275	3275	0	1071	72	521.99	898	1	1	83	580.09	1.97205	0	1	10	1	89	Reached TG < 1000
81	42	female	2	Hispanic	3	2	2	1	8.5	85	1.6764	30.2457	1	171	3275	3275	0	1071	72	269	898	1	1	83	503.05	1.71181	0	1	10	1	89	Reached TG < 1000
7	41	female	2	Hispanic	3	2	2	1	11	84.8	1.54	35.7565	1	125	4600	3436	4	2067	32	244.26	847	1	1	81	682.09	2.38222	0	1	15	1	0	Reached TG < 1000
43	56	female	2	Hispanic	3	2	2	1	10.4	70.6	1.4986	31.4364	1	123	6855	6855	3	3416	16	128.8	683	1	1	42	296.33	2.4	0	1	10	0		Reached TG < 1000
65	42	female	2	Hispanic	3	2	2	1	9.5	80	1.65	29.3848	1	321	9614	9614	5	3656	31	246	976	1	1	102	620	1.82353	0	1	18	1	23	Reached TG < 1000
33	36	female	2	Hispanic	3	2	2	2	5.7	59	1.62	22	1	149	2701	2701	0	791	14	128	791	1	0	14	128	3.72	0	1	9	0		Reached TG < 1000
87	36	female	2	Hispanic	3	2	2	2	5.7	63	1.62	24.0055	1	149	2701	2701	0	791	14	114	791	1	0	14	114	3.10286	0	1	9	0		Reached TG < 1000
52	43	male	1	Hispanic	3	1	2	2	5.4	84	1.6	32.8125	1	165	4397	2391	23	979	8	45	979	1	0	8	45	1.62	0	0		0		Reached TG < 1000
34	38	female	2	Hispanic	3	2	2	2	5.9	73	1.62	27.8159	1	119	4519	4519	5	1553	3	28	649	1	0	14	102	2.4	0	1	5	0		Reached TG < 1000
86	39	female	2	Hispanic	3	2	2	2	5.9	73	1.62	27.8159	1	119	4519	4519	5	1553	3	26.67	649	1	0	14	107.82	2.53714	0	1	5	0		Reached TG < 1000
10	36	male	1	Hispanic	3	1	2	2		99	1.72	33.464	1	92	1306	1306	4	374	28	39	374	1	0	28	39	0.334286	0	1	0	1	0	Reached TG < 1000
55	46	female	2	Hispanic	3	2	2	2		85	1.58	34.049	1	80	3524	3524	1	857	10	51	857	1	0	10	51	1.44	0	1	35	0		Reached TG < 1000
27	50	male	1	Hispanic	3	1	2	2	5.4	89.9	1.75	29.3551	1	97	4869	4869	1	384	26	197.62	384	1	0	26	197.62	2.03077	0	1	52	0		Reached TG < 1000
67	27	female	2	Hispanic	3	2	1	2	5.6	58	1.57	23.5304	1	118	3512	3512	1	1324	4	12	889	1	0	16	34	0.885	0	1	3	0		Reached TG < 1000
16	43	male	1	Hispanic	3	1	2	2	5	77	1.61	30	1	224	6248	6248	2	2507	2	3	565	1	0	29	65	0.695172	0	1	70	0		Reached TG < 1000
166	32	female	2	Unknown	4	2	2	1	6.1	88.3	1.6	34.5	1	81	8668	8668	9	1378	31	206	1039	1	1	44	258	1.59273	0	1	0	0		Endocrine recommended as TG close to 1000
82	28	male	1	Unknown	4	1	2	2	5	61	1.651	22.3787	1	229	3179	2258	22	1504	9	40.66	655	1	1	47	90.83	0.760851	0	1	43	0		Reached TG < 1000
